# Supplementary material for: Effects of irrigation techniques on soil carbon sequestration and yield maintenance in non-rainfed croplands under straw return
Source: Front Microbiol. 2026 Jun 26;17:1844595. doi: 10.3389/fmicb.2026.1844595 (PMC13350467; doi:10.3389/fmicb.2026.1844595)
Supplement: Supplementary file 2 [file Table_1.xlsx]

## Sheet: Metagenome.environmental.1.0
# This is a submission template for batch deposit of 'Metagenome or environmental; version 1.0' samples to the NCBI BioSample database (https://www.ncbi.nlm.nih.gov/biosample/).
# GREEN fields are mandatory. Your submission will fail if any mandatory fields are not completed. If information is unavailable for any mandatory field, please enter 'not collected', 'not applicable' or 'missing' as appropriate.
# BLUE fields indicate that at least one of those fields is mandatory. If information is unavailable, please enter 'not collected', 'not applicable' or 'missing' as appropriate.
# YELLOW fields are optional. Leave optional fields empty (or delete them) if no information is available.
# You can add any number of custom fields to fully describe your BioSamples, simply include them in the table.
# Hover over field name to view definition, or see https://www.ncbi.nlm.nih.gov/biosample/docs/attributes/.
# CAUTION: Be aware that Excel may automatically apply formatting to your data. In particular, take care with dates, incrementing autofills and special characters like / or -. Doublecheck that your text file is accurate before uploading to BioSample.
# TO MAKE A SUBMISSION:
# 1. Complete this template table.
# 2. Upload the file on the 'Attributes' tab of the BioSample Submission Portal at https://submit.ncbi.nlm.nih.gov/subs/biosample/.
# If you have any questions, please contact us at biosamplehelp@ncbi.nlm.nih.gov.
#
*sample_name	sample_title	bioproject_accession	*organism	host	isolation_source	*collection_date	*geo_loc_name	*lat_lon	ref_biomaterial	rel_to_oxygen	samp_collect_device	samp_mat_process	samp_size	source_material_id	description
BICS01	BICS01		soil metagenome_1		soil	2022-10-01	China:Songyuan	45.43 N 126.46 E
BICS02	BICS02		soil metagenome_2		soil	2022-10-01	China:Songyuan	45.43 N 126.46 E
BICS03	BICS03		soil metagenome_3		soil	2022-10-01	China:Songyuan	45.43 N 126.46 E
SDCS01	SDCS01		soil metagenome_4		soil	2022-10-01	China:Songyuan	45.43 N 126.46 E
SDCS02	SDCS02		soil metagenome_5		soil	2022-10-01	China:Songyuan	45.43 N 126.46 E
SDCS03	SDCS03		soil metagenome_6		soil	2022-10-01	China:Songyuan	45.43 N 126.46 E
DPCS01	DPCS01		soil metagenome_7		soil	2022-10-01	China:Songyuan	45.43 N 126.46 E
DPCS02	DPCS02		soil metagenome_8		soil	2022-10-01	China:Songyuan	45.43 N 126.46 E
DPCS03	DPCS03		soil metagenome_9		soil	2022-10-01	China:Songyuan	45.43 N 126.46 E
FBICS01	FBICS01		soil metagenome_10		soil	2022-10-01	China:Songyuan	45.43 N 126.46 E
FBICS02	FBICS02		soil metagenome_11		soil	2022-10-01	China:Songyuan	45.43 N 126.46 E
FBICS03	FBICS03		soil metagenome_12		soil	2022-10-01	China:Songyuan	45.43 N 126.46 E
FSDCS01	FSDCS01		soil metagenome_13		soil	2022-10-01	China:Songyuan	45.43 N 126.46 E
FSDCS02	FSDCS02		soil metagenome_14		soil	2022-10-01	China:Songyuan	45.43 N 126.46 E
FSDCS03	FSDCS03		soil metagenome_15		soil	2022-10-01	China:Songyuan	45.43 N 126.46 E
FDPCS01	FDPCS01		soil metagenome_16		soil	2022-10-01	China:Songyuan	45.43 N 126.46 E
FDPCS02	FDPCS02		soil metagenome_17		soil	2022-10-01	China:Songyuan	45.43 N 126.46 E
FDPCS03	FDPCS03		soil metagenome_18		soil	2022-10-01	China:Songyuan	45.43 N 126.46 E
